# Supplementary material for: Measuring Structural Changes in Cytochrome c under Crowded Conditions Using In Vitro and In Silico Approaches
Source: Polymers (Basel). 2022 Nov 9;14(22):4808. doi: 10.3390/polym14224808 (PMC9692323; doi:10.3390/polym14224808)
Supplement: Supplementary file 1 [file polymers-14-04808-s001.zip]

Archive with 1 entries (1 files):
- polymers-1717292-supplementary.pdf
